# Supplementary material for: Fast Detection of Two Smenamide Family Members Using Molecular Networking
Source: Mar Drugs. 2019 Oct 30;17(11):618. doi: 10.3390/md17110618 (PMC6891588; doi:10.3390/md17110618)
Supplement: Supplementary file 1 [file marinedrugs-17-00618-s001.zip]

Archive with 1 entries (1 files):
- smenamides F and G_Supplementary material.docx
